# Supplementary material for: The Validity of a Mixed Reality-Based Automated Functional Mobility Assessment
Source: Sensors (Basel). 2019 May 11;19(9):2183. doi: 10.3390/s19092183 (PMC6539854; doi:10.3390/s19092183)
Supplement: Supplementary file 1 [file sensors-19-02183-s001.zip]

Archive with 2 entries (2 files):
- S1 Onscreen Demo.mov
- S2 Tutorial.mov
